# Supplementary material for: METTL14-mediated m6A epitranscriptomic modification contributes to chemotherapy-induced neuropathic pain by stabilizing GluN2A expression via IGF2BP2
Source: J Clin Invest. 2024 Feb 6;134(6):e174847. doi: 10.1172/JCI174847 (PMC10940092; doi:10.1172/JCI174847)
Supplement: Supporting data values [file jci-134-174847-s178.xlsx]

## Sheet: Fig. 1B
Days	SAL						PCX
0	15	15	15	15	15	15	15	15	15	15	15	15
4	15	15	15	15	15	15	15	15	15	15	15	15
7	15	8	15	15	15	15	2	4	6	4	4	6
10	8	15	15	15	15	15	2	1	2	2	6	4
14	15	15	15	8	15	15	4	0.4	1	2	1	2
Table Analyzed	von-frey
Two-way RM ANOVA	Matching: Stacked
Assume sphericity?	No
Alpha	0.05
Source of Variation	% of total variation	P value	P value summary	Significant?	Geisser-Greenhouse's epsilon
Time x Column Factor	23.29	<0.0001	****	Yes
Time	34.1	<0.0001	****	Yes	0.5966
Column Factor	34.11	<0.0001	****	Yes
Subject	1.085	0.8158	ns	No
ANOVA table	SS	DF	MS	F (DFn, DFd)	P value
Time x Column Factor	435.3	4	108.8	F (4, 40) = 31.43	P<0.0001
Time	637.5	4	159.4	F (2.387, 23.87) = 46.02	P<0.0001
Column Factor	637.7	1	637.7	F (1, 10) = 314.4	P<0.0001
Subject	20.28	10	2.028	F (10, 40) = 0.5856	P=0.8158
Residual	138.5	40	3.463
Difference between column means
Mean of SAL	14.3
Mean of PCX	7.78
Difference between means	6.52
SE of difference	0.3677
95% CI of difference	5.701 to 7.339
Data summary
Number of columns (Column Factor)	2
Number of rows (Time)	5
Number of subjects (Subject)	12
Number of missing values	0

## Sheet: Fig. 1C
Days	SAL									PCX
0	15.65	20.79	13.59	28.61	10.82	11.99	13.59	12.39		19.82	20.38	16.6	16.3	12.28	15.04	16.52	13.02	17.1
4	15.2	21.6	10.62	14.83	11.76	15.76	10.8	15.65		8.59	14.47	11.89	7.9	8.42	7.09	5.99	9.82	4.36
7	17.75	16.35	13.52	13.72	10.85	10.37	19.42	12.6		4.48	9.44	10.42	3.02	4.68	4.76	5.91	4.65	7.7
10	14.8	10.28	11.49	14.7	11.46	10.22	16.08	9.31		6.14	9.74	4.95	5.28	2.95	8.67	6.06	6.72	4.12
14	10.82	11.37	14.38	12.48	16.34	6.95	15.46	13.92		4.31	10.24	6.36	5.2	2.48	7.69	9.02	3.39	2.17
Table Analyzed	Hot Plate
Two-way RM ANOVA	Matching: Stacked
Assume sphericity?	No
Alpha	0.05
Source of Variation	% of total variation	P value	P value summary	Significant?	Geisser-Greenhouse's epsilon
Time x Column Factor	8.634	0.0006	***	Yes
Time	25.66	<0.0001	****	Yes	0.7455
Column Factor	27.58	<0.0001	****	Yes
Subject	13.51	0.0096	**	Yes
ANOVA table	SS	DF	MS	F (DFn, DFd)	P value
Time x Column Factor	191.6	4	47.9	F (4, 60) = 5.664	P=0.0006
Time	569.4	4	142.3	F (2.982, 44.73) = 16.83	P<0.0001
Column Factor	612.1	1	612.1	F (1, 15) = 30.62	P<0.0001
Subject	299.8	15	19.99	F (15, 60) = 2.364	P=0.0096
Residual	507.4	60	8.457
Difference between column means
Mean of SAL	13.96
Mean of PCX	8.581
Difference between means	5.376
SE of difference	0.9716
95% CI of difference	3.306 to 7.447
Data summary
Number of columns (Column Factor)	2
Number of rows (Time)	5
Number of subjects (Subject)	17
Number of missing values	0

## Sheet: Fig. 1D
Days	SAL									PCX
0	1	1	3	0	2	0	0	1		1	1	0	3	0	2	1	0	0
4	2	1	4	1	3	6	0	1		4	7	7	5	10	5	8	6	10
7	0	1	1	4	0	4	0	1		9	11	8	10	15	11	7	9	8
10	1	4	1	5	1	5	0	2		13	10	15	6	11	13	10	8	9
14	0	4	2	5	3	3	2	0		11	5	8	13	11	7	8	12	10
Table Analyzed	Aceton
Two-way RM ANOVA	Matching: Stacked
Assume sphericity?	No
Alpha	0.05
Source of Variation	% of total variation	P value	P value summary	Significant?	Geisser-Greenhouse's epsilon
Row Factor x Column Factor	13.63	<0.0001	****	Yes
Row Factor	21.14	<0.0001	****	Yes	0.8665
Column Factor	43.11	<0.0001	****	Yes
Subject	4.308	0.3809	ns	No
ANOVA table	SS	DF	MS	F (DFn, DFd)	P value
Row Factor x Column Factor	212.6	4	53.16	F (4, 60) = 12.98	P<0.0001
Row Factor	329.8	4	82.46	F (3.466, 51.99) = 20.14	P<0.0001
Column Factor	672.7	1	672.7	F (1, 15) = 150.1	P<0.0001
Subject	67.22	15	4.481	F (15, 60) = 1.094	P=0.3809
Residual	245.7	60	4.095
Difference between column means
Mean of SAL	1.875
Mean of PCX	7.511
Difference between means	-5.636
SE of difference	0.46
95% CI of difference	-6.617 to -4.656
Data summary
Number of columns (Column Factor)	2
Number of rows (Row Factor)	5
Number of subjects (Subject)	17
Number of missing values	0

## Sheet: Fig. 1 E
SAL	PCX
1.18324	1.60444
0.950942	1.37402
0.851819	1.37731
0.811729	1.23982
0.763851	0.913537
0.74529	0.86021
0.808398	1.01842
0.920476	1.57693
0.899944	1.62892
1.07443	1.66563
1.35887	1.52
1.63101	1.56581
Table Analyzed	Data 1
Column B	PCX
vs.	vs.
Column A	SAL
Unpaired t test
P value	0.0044
P value summary	**
Significantly different (P < 0.05)?	Yes
One- or two-tailed P value?	Two-tailed
t, df	t=3.171, df=22
How big is the difference?
Mean of column A	1
Mean of column B	1.362
Difference between means (B - A) ± SEM	0.3621 ± 0.1142
95% confidence interval	0.1253 to 0.5989
R squared (eta squared)	0.3137
F test to compare variances
F, DFn, Dfd	1.152, 11, 11
P value	0.8185
P value summary	ns
Significantly different (P < 0.05)?	No
Data analyzed
Sample size, column A	12
Sample size, column B	12

## Sheet: Fig. 1F
	SAL						PCX
FTO	1.12984	0.839279	0.830043	1.55378	1.0488	0.598248	0.716451	0.482758	0.930066	0.541707	0.740332	0.822591
METTL3	0.947089	1.50927	1.03042	0.80388	0.756593	0.952747	1.84085	1.7739	2.21639	4.28736	4.02487	3.73159
METTL14	0.825678	2.00908	1.14312	0.930684	0.837615	0.253823	9.84827	7.58042	10.2492	12.285	8.37615	10.0514
METTL16	1.38458	1.18538	1.2698	0.580421	0.854299	0.725526	1.09572	1.25205	1.7521	1.76199	2.02111	1.37521
WTAP	0.844196	0.863257	0.380335	0.659826	0.824783	1.51539	1.22704	0.964996	1.30669	2.60931	2.19942	3.14917
ALKBH5	0.841043	0.903123	0.930821	1.42501	0.451831	1.44818	0.652404	0.658196	0.659321	0.704518	0.700731	0.513444
FTO				METTL3					METTL14				METTL16					WTAP				ALKBH5
Table Analyzed	Data 2			Table Analyzed	Data 2				Table Analyzed	Data 2			Table Analyzed	Data 2				Table Analyzed	Data 2			Table Analyzed	Data 2
Column B	PCX			Column B	PCX				Column B	PCX			Column B	PCX				Column B	PCX			Column B	PCX
vs.	vs.			vs.	vs.				vs.	vs.			vs.	vs.				vs.	vs.			vs.	vs.
Column A	SAL			Column A	SAL				Column A	SAL			Column A	SAL				Column A	SAL			Column A	SAL
Unpaired t test				Unpaired t test					Unpaired t test				Unpaired t test					Unpaired t test				Unpaired t test
P value	0.0798			P value	0.0022				P value	<0.0001			P value	0.0201				P value	0.0212			P value	0.0497
P value summary	ns			P value summary	**				P value summary	****			P value summary	*				P value summary	*			P value summary	*
Significantly different (P < 0.05)?	No			Significantly different (P < 0.05)?	Yes				Significantly different (P < 0.05)?	Yes			Significantly different (P < 0.05)?	Yes				Significantly different (P < 0.05)?	Yes			Significantly different (P < 0.05)?	Yes
One- or two-tailed P value?	Two-tailed			One- or two-tailed P value?	Two-tailed				One- or two-tailed P value?	Two-tailed			One- or two-tailed P value?	Two-tailed				One- or two-tailed P value?	Two-tailed			One- or two-tailed P value?	Two-tailed
t, df	t=1.949, df=10			t, df	t=4.079, df=10				t, df	t=12.34, df=10			t, df	t=2.761, df=10				t, df	t=2.731, df=10			t, df	t=2.232, df=10
How big is the difference?				How big is the difference?					How big is the difference?				How big is the difference?					How big is the difference?				How big is the difference?
Mean of column A	1			Mean of column A	1				Mean of column A	1			Mean of column A	1				Mean of column A	0.848			Mean of column A	1
Mean of column B	0.7057			Mean of column B	2.979				Mean of column B	9.732			Mean of column B	1.543				Mean of column B	1.909			Mean of column B	0.6481
Difference between means (B - A) ± SEM	-0.2943 ± 0.1510			Difference between means (B - A) ± SEM	1.979 ± 0.4853				Difference between means (B - A) ± SEM	8.732 ± 0.7077			Difference between means (B - A) ± SEM	0.5430 ± 0.1967				Difference between means (B - A) ± SEM	1.061 ± 0.3887			Difference between means (B - A) ± SEM	-0.3519 ± 0.1577
95% confidence interval	-0.6308 to 0.04208			95% confidence interval	0.8979 to 3.060				95% confidence interval	7.155 to 10.31			95% confidence interval	0.1047 to 0.9813				95% confidence interval	0.1954 to 1.928			95% confidence interval	-0.7032 to -0.0005974
R squared (eta squared)	0.2754			R squared (eta squared)	0.6245				R squared (eta squared)	0.9384			R squared (eta squared)	0.4325				R squared (eta squared)	0.4272			R squared (eta squared)	0.3325
F test to compare variances				F test to compare variances					F test to compare variances				F test to compare variances					F test to compare variances				F test to compare variances
F, DFn, Dfd	3.819, 5, 5			F, DFn, Dfd	18.46, 5, 5				F, DFn, Dfd	8.068, 5, 5			F, DFn, Dfd	1.200, 5, 5				F, DFn, Dfd	5.472, 5, 5			F, DFn, Dfd	29.65, 5, 5
P value	0.1677			P value	0.0061				P value	0.0388			P value	0.8464				P value	0.0856			P value	0.002
P value summary	ns			P value summary	**				P value summary	*			P value summary	ns				P value summary	ns			P value summary	**
Significantly different (P < 0.05)?	No			Significantly different (P < 0.05)?	Yes				Significantly different (P < 0.05)?	Yes			Significantly different (P < 0.05)?	No				Significantly different (P < 0.05)?	No			Significantly different (P < 0.05)?	Yes
Data analyzed				Data analyzed					Data analyzed				Data analyzed					Data analyzed				Data analyzed
Sample size, column A	6			Sample size, column A	6				Sample size, column A	6			Sample size, column A	6				Sample size, column A	6			Sample size, column A	6
Sample size, column B	6			Sample size, column B	6				Sample size, column B	6			Sample size, column B	6				Sample size, column B	6			Sample size, column B	6

## Sheet: Fig. 1G
0	4	7	10	14
0.96991	1.29149	1.41006	1.9375	1.73537
1.04317	0.972817	1.41777	1.51196	1.37757
1.03142	0.929644	1.36051	1.91346	1.41583
0.958249	0.9191	1.57312	1.73342	1.62969
Number of families	1
Number of comparisons per family	4
Alpha	0.05
Dunnett's multiple comparisons test	Mean Diff.	95.00% CI of diff.	Below threshold?	Summary	Adjusted P Value	A-?
0 vs. 4	-0.02758	-0.3134 to 0.2583	No	ns	0.9964	B
0 vs. 7	-0.4397	-0.7255 to -0.1538	Yes	**	0.0028	C
0 vs. 10	-0.7734	-1.059 to -0.4876	Yes	****	<0.0001	D
0 vs. 14	-0.5389	-0.8248 to -0.2531	Yes	***	0.0005	E
Test details	Mean 1	Mean 2	Mean Diff.	SE of diff.	n1	n2
0 vs. 4	1.001	1.028	-0.02758	0.1048	4	4
0 vs. 7	1.001	1.44	-0.4397	0.1048	4	4
0 vs. 10	1.001	1.774	-0.7734	0.1048	4	4
0 vs. 14	1.001	1.54	-0.5389	0.1048	4	4

## Sheet: Fig. 1H
0	4	7	10	14
1.04054	0.86097	1.77675	2.18371	1.25709
0.939459	0.841327	1.3728	3.39589	1.23363
1.00614	1.99622	2.90348	3.3746	2.4472
0.993857	1.82978	3.6839	5.01231	3.51242
Number of families	1
Number of comparisons per family	4
Alpha	0.05
Uncorrected Fisher's LSD	Mean Diff.	95.00% CI of diff.	Below threshold?	Summary	Individual P Value	A-?
0 vs. 4	-0.3871	-1.741 to 0.9671	No	ns	0.5515	B	4
0 vs. 7	-1.439	-2.793 to -0.08505	Yes	*	0.0387	C	7
0 vs. 10	-2.497	-3.851 to -1.142	Yes	**	0.0013	D	10
0 vs. 14	-1.118	-2.472 to 0.2366	No	ns	0.0989	E	14
Test details	Mean 1	Mean 2	Mean Diff.	SE of diff.	n1	n2	t	DF
0 vs. 4	0.995	1.382	-0.3871	0.6353	4	4	0.6092	15
0 vs. 7	0.995	2.434	-1.439	0.6353	4	4	2.265	15
0 vs. 10	0.995	3.492	-2.497	0.6353	4	4	3.93	15
0 vs. 14	0.995	2.113	-1.118	0.6353	4	4	1.759	15

## Sheet: Fig. 2B
SAL	PCX
20	55
13	42
14	40
14	67
13	51
24	35
21	53
13	57
24	67
Table Analyzed	Data 1
Column B	PCX
vs.	vs.
Column A	SAL
Unpaired t test
P value	<0.0001
P value summary	****
Significantly different (P < 0.05)?	Yes
One- or two-tailed P value?	Two-tailed
t, df	t=8.440, df=16
How big is the difference?
Mean of column A	17.33
Mean of column B	51.89
Difference between means (B - A) ± SEM	34.56 ± 4.094
95% confidence interval	25.88 to 43.23
R squared (eta squared)	0.8166
F test to compare variances
F, DFn, Dfd	5.420, 8, 8
P value	0.0277
P value summary	*
Significantly different (P < 0.05)?	Yes
Data analyzed
Sample size, column A	9
Sample size, column B	9

## Sheet: Fig. 2C
IB4+	CGRP+	NF200+
26.0943	9.21788	10.742
35.4922	29.5082	5.11945
27.4062	15.9244	4.37756
32.7511	12.1381	9.1224
22.2083	12.5326	23.0216
50.7692	9.81697	11.7812
21.49	19.1395	8.39895
53.6122	10.3837	5.25672
51.1673	15.4265	8.64407
25.4054		9.6817
29.3839		9.30931
23.6
31.2121
23.2911
32.2165
55.8139
Number of families	1
Number of comparisons per family	3
Alpha	0.05
Tukey's multiple comparisons test	Mean Diff.	95.00% CI of diff.	Below threshold?	Summary	Adjusted P Value
IB4+ vs. CGRP+	18.97	9.638 to 28.30	Yes	****	<0.0001	A-B
IB4+ vs. NF200+	24.28	15.51 to 33.06	Yes	****	<0.0001	A-C
CGRP+ vs. NF200+	5.312	-4.756 to 15.38	No	ns	0.4082	B-C
Test details	Mean 1	Mean 2	Mean Diff.	SE of diff.	n1	n2	q
IB4+ vs. CGRP+	33.87	14.9	18.97	3.804	16	9	7.054
IB4+ vs. NF200+	33.87	9.587	24.28	3.575	16	11	9.605
CGRP+ vs. NF200+	14.9	9.587	5.312	4.103	9	11	1.831

## Sheet: Fig. 2D
NeuN+	GS+
58.9431	10.2564
79.6116	7.79221
67.0455	12.5
85.2174	32.2034
65.0794	30.8017
49.5727	45.3552
95.2153	9.34579
84.6154	15.0289
97.541	19.4093
81.4103	36.3636
95.4545
86.1314
66.5254
Table Analyzed	Human-DRG
Column B	GS+
vs.	vs.
Column A	NeuN+
Unpaired t test
P value	<0.0001
P value summary	****
Significantly different (P < 0.05)?	Yes
One- or two-tailed P value?	Two-tailed
t, df	t=9.269, df=21
How big is the difference?
Mean of column A	77.87
Mean of column B	21.91
Difference between means (B - A) ± SEM	-55.97 ± 6.038
95% confidence interval	-68.53 to -43.41
R squared (eta squared)	0.8036
F test to compare variances
F, DFn, Dfd	1.306, 12, 9
P value	0.7006
P value summary	ns
Significantly different (P < 0.05)?	No
Data analyzed
Sample size, column A	13
Sample size, column B	10

[truncated: 85 more sheets: Fig. 2E, Fig. 3A, Fig. 3B, Fig. 3C, Fig. 3D, Fig. 3E, Fig. 3F, Fig. 3G, Fig. 3H, Fig. 3I, Fig. 4B, Fig. 4C, Fig. 4D, Fig. 4F, Fig. 4G, Fig.4H, Fig. 4J, Fig. 4L, Fig. 5A, Fig. 5B …]
